# Supplementary material for: Spectroscopical and Molecular Studies of Four Manganese(I) PhotoCORMs with Bioinspired Ligands Containing Non-Coordinated Phenol Groups
Source: Molecules. 2023 Apr 13;28(8):3439. doi: 10.3390/molecules28083439 (PMC10144837; doi:10.3390/molecules28083439)
Supplement: Supplementary file 1 [file molecules-28-03439-s001.zip]

Archive with 1 entries (1 files):
- molecules-2325453-supplementary.pdf
